# Supplementary material for: Reciprocal Regulation of Peroxisome Biogenesis and Myogenic Factors Is Critical for Myogenesis
Source: Int J Mol Sci. 2023 Jul 31;24(15):12262. doi: 10.3390/ijms241512262 (PMC10419124; doi:10.3390/ijms241512262)
Supplement: Supplementary file 1 [file ijms-24-12262-s001.zip]

Archive with 1 entries (1 files):
- ijms-2497345-supplementary.pdf
